# Supplementary material for: Clostridium sporogenes-derived metabolites protect mice against colonic inflammation
Source: Gut Microbes. 2024 Oct 14;16(1):2412669. doi: 10.1080/19490976.2024.2412669 (PMC11485882; doi:10.1080/19490976.2024.2412669)
Supplement: Supplemental Material [file KGMI_A_2412669_SM5819.zip]

Archive with 1 entries (1 files):
- REVISION_Supplement_Krause_et_al_clean.docx
